# Supplementary material for: Alcohol-Related Hospitalizations Among Adolescents and Young Adults with Type 1 Diabetes in Spain, 2016−2023
Source: J Clin Med. 2025 Jun 8;14(12):4053. doi: 10.3390/jcm14124053 (PMC12194657; doi:10.3390/jcm14124053)
Supplement: Supplementary file 1 [file jcm-14-04053-s001.zip]

Archive with 1 entries (1 files):
- jcm-3684456-supplementary.pdf
